# Supplementary material for: Deciphering the Microbiota and Volatile Profiles of Algerian Smen, a Traditional Fermented Butter
Source: Microorganisms. 2022 Mar 29;10(4):736. doi: 10.3390/microorganisms10040736 (PMC9028027; doi:10.3390/microorganisms10040736)
Supplement: Supplementary file 1 [file microorganisms-10-00736-s001.zip]

Archive with 1 entries (1 files):
- microorganisms-1632873-supplementary.pdf
